# Supplementary material for: From ultrasound to microscopy: Actualities in thyroid investigation in cattle
Source: PLoS One. 2024 May 2;19(5):e0302997. doi: 10.1371/journal.pone.0302997 (PMC11065313; doi:10.1371/journal.pone.0302997)
Supplement: S1 Data — (XLSX) [file pone.0302997.s001.xlsx]

## Sheet: COWS
EXAMINATION DATE	COW NUMBER	SEX	BREED	DOB	AGE (YEARS)	WEIGHT (KG)	Length LL (cm)	Width LL (cm)	Height LL (cm)	Length RL (cm)	Width RL (cm)	Height RL (cm)	Isthmus thickness (cm)	VOL π/4 (cm³)	VOL π/6 (cm³)	Length LL (cm)	Width LL (cm)	Height LL (cm)	Length RL (cm)	Width RL (cm)	Height RL (cm)	Isthmus thickness (cm)	Thyroid weight (g)	Thyroid volume (ML)
2020-07-27	1	F	BBC	2016-01-01	4.5726	540	13.88	3.48	4.71	6.49	5.6	4.38	0.8	303.706	202.471	10	5.2	1.5	7.2	5.2	2	0.6	81.5	80
2020-11-12	2	F	BBC	2018-03-01	2.70411	740	12.64	2.43	4.59	13.09	2.57	3.13	0.84	193.428	128.952	6.6	4.5	1.4	6.2	5.1	0.9	0.4	34	30
2020-11-27	3	F	BBC	2018-02-10	2.79726	385	6.23	2.29	1.73	5.32	1.64	1.67	0.62	30.8283	20.5522	4.5	4.6	1.8	4.9	4.7	1.5	0.4	44.9	50
2020-12-23	4	F	LIMOU	2018-10-12	2.2	400	11.02	3.44	3.06	10.45	3.16	2.75	1.18	162.429	108.286	4.2	4	0.7	4.2	3.4	0.8	0.2	24.85	20
2020-12-23	5	F	BBC	2015-10-24	5.16986	712	7.38	3.62	1.57	11.84	2.23	2.22	0.45	78.9785	52.6524	4.5	4.5	0.8	4.9	4.7	0.8	0.4	29.75	30
2021-03-18	6	F	BBC	2018-02-25	3.06027	534	6.67	3.02	2.08	5.33	2.87	1.98	0.58	56.6952	37.7968	4.5	3.95	1.5	5.2	4.5	2	0.9	32.7	35
2021-03-26	7	F	H	2014-03-30	6.99452	580	6.25	2.44	1.75	9.12	2.76	2.18	0.68	64.0576	42.7051	8.2	5.8	1.5	7.6	5.5	1.3	0.3	86.05	80
2021-04-02	8	F	BBC	2016-01-07	5.23836	685	6.53	2.43	2.4	8.49	1.9	4.75	0.64	90.0893	60.0595	5.2	3.8	0.8	7.2	4	1.5	0.4	52	60
2021-04-26	9	F	H	2017-01-11	4.29041	550	6.12	2.83	1.16	5.18	1.9	1.51	0.66	27.4514	18.3009	7.5	5.8	1.1	6.6	5.5	0.8	0.4	67.35	70
2021-05-14	10	F	BBC	2015-05-22	5.98356	680	7.43	1.76	2.38	9.74	1.98	2.84	0.59	67.46	44.9733	6	5.3	1.3	5.1	4.2	1.3	0.3	43.45	40
2021-05-14	11	F	BBC	2018-08-18	2.73973	555	7.44	3.71	2.55	7.3	2.32	2.24	0.34	85.0765	56.7177	6.4	4.7	1.6	6.4	4.3	1.2	0.4	44.3	50
2021-05-28	12	F	H	2015-02-13	6.29041	600	9.62	3.59	2.41	12.17	4.22	2.82	0.54	179.117	119.411	8.1	4.6	1.6	6.7	3.7	1.4	0.2	63.25	60
2021-06-22	13	F	H	2015-12-13	5.52877	541	6.93	3.76	1.9	7.11	3.65	2.41	0.69	88.0047	58.6698	6.8	4.5	1.1	6.5	4.9	1	0.4	70.65	70
2021-06-28	14	F	BAQ	2018-02-07	3.38904	650	7.84	4.25	3.45	6.3	4.03	3.8	0.84	166.058	110.706	4.7	2.8	0.9	4	3.6	1.1	0.3	32.05	30
2021-06-28	15	F	BBC	2015-09-03	5.82192	680	6.05	2.85	2.24	5.28	3.56	1.02	0.47	45.3928	30.2619	5.6	3.6	1.2	4.6	3.4	1	0.2	28.85	30
2021-06-29	16	F	H	2015-05-25	6.10137	550	7.13	3.28	1.32	6.34	3.4	1.66	0.69	52.3492	34.8994	7.2	4.4	0.9	7.7	5.2	1	0.4	62.55	70
2021-11-25	17	F	BBC	2016-10-01	4.91781	858	10.6933	3.06	2.94667	10.9233	3.09	3.89333	0.62	178.939	119.292	8	4.5	1.5	6	4.5	1.5	0.5	42	40
2021-11-30	18	F	BBC	2017-10-22	4.10959	783.425	9.51667	2.93	3.07333	11.1233	2.28	2.87333	0.693333	124.539	83.0257	7.5	5.5	1.5	7	6	1.5	0.5	61.3	30
2021-12-28	19	F	BBC	2017-04-29	4.66849	817	8.95333	2.25333	2.55333	7.74	2.26667	3.65333	0.6	90.7977	60.5318	7.5	5.5	1.5	6	5.5	1.5	0.7	52.6	60
2021-12-28	20	F	BBC	2018-03-20	3.77808	894	10.9867	2.36	1.94333	9.39	2.73667	2.76333	0.583333	95.3458	63.5638	6	5	2	5	4.5	1.5	0.5	56.8	50
2021-12-28	21	F	BBC	2018-04-05	3.73425	931	6.35333	2.63667	2.91	7.59667	2.54333	3.06333	1.04	84.7707	56.5138	5.5	4	1.5	6	4.5	2	1	58.35	50
2021-12-28	22	F	BBC	2018-04-13	3.71233	766	7.42333	2.09333	2.92	9.90333	2.57667	3.89	0.753333	113.599	75.7327	6	5	2	6.5	5	2	1	72.6	85
			Legend
			F	Female
			BBC	Begian Blue Cattle
			BAQ	Blonde d'Aquitaine
			H	Holstein
			LIMOU	Limousine
			LL	Left lobe (of the thyroid)
			RL	Right lobe (of the thyroid)
				Ultrasound measurements
				Post-mortem measurements
			VOL	Volume

## Sheet: CALVES
EXAMINATION DATE	CALVE NUMBER	SEX	BREED	DOB	AGE (jours)	WEIGHT (KG)	Length LL (cm)	Width LL (cm)	Height LL (cm)	Length RL (cm)	Width RL (cm)	Height RL (cm)	Isthmus thickness (cm)	VOL π/4 (cm³)	VOL π/6 (cm³)	Length LL (cm)	Width LL (cm)	Height LL (cm)	Length RL (cm)	Width RL (cm)	Height RL (cm)	Isthmus thickness (cm)	WEIGHT THYROID (g)	CALCULATED WEIGHT THYROID (g)	THYROID VOLUME (ML)
2020-07-03	1	M	BBC	2020-06-15	18	55	4.32	1.26	1.34	2.85	2.3	1.27	0.45	12.2669	8.17795	3.85	1.85	1.2	2.95	2.5	0.85	0.3	12.25	15.2926	15
2020-07-07	2	F	BBC	2020-06-15	22	31	2.24	1.33	1.12	2.34	2.2	1.16	0.25	7.31079	4.87386	3.2	1.8	0.7	2.85	1.8	0.8	0.3	7.5	8.90071	8
2020-11-04	3	F	BBC	2020-11-04	0	64	3.59	2.14	1.17	3.87	1.9	1.71	0.36	16.935	11.29	3.4	2.5	1.3	2.3	2.3	1	0.4	11.7	17.6447	35
2020-11-25	4	M	BBC	2020-10-20	36	73	2.22	2.28	0.96	2.01	1.27	0.96	0.35	5.74105	3.82736	3.75	2.2	1.2	3.5	2	1.1	0.3	14	19.9782	15
2020-11-27	5	M	BBC	2020-10-19	39	63	4.28	2.14	0.93	3.04	2.14	1.17	0.25	12.6682	8.44544	3.4	3.6	0.6	3	3.2	1	0.3	14.7	17.3843	10
2020-12-01	6	M	BBC	2020-09-30	62	93	3.27	2.63	1.42	4.67	2.06	2.26	0.37	26.6672	17.7782	4.3	4.2	0.5	4	3.9	1	0.4	27.95	25.1089	30
2020-12-14	7	F	BAQ	2020-11-17	27	63	4.21	1.54	1.3	4.67	2.47	0.77	0.38	13.5955	9.06365	3.4	2.4	0.8	3	2.3	0.8	0.38	10.5	17.3843	10
2020-12-17	8	M	BBC	2020-11-01	46	54	2.61	1.69	1.14	2.64	1.2	1.29	0.46	7.15902	4.77268	3.4	2	1.4	2.8	2	1	0.5	14.45	15.03	10
2021-01-08	9	M	BBC	2020-12-24	15	31	2.76	1.74	1.06	2.46	1.38	0.9	0.34	6.39775	4.26516	2.9	2.2	0.6	2.9	2	0.5	0.2	6.85	8.90071	10
2021-01-07	10	M	BBC	2021-01-02	5	46	4.37	1.59	1.05	4.01	1.29	1.48	0.21	11.743	7.82864	3.3	2.7	0.6	3	2.5	0.5	0.1	10	12.9188	10
2020-12-24	11	M	BBC	2020-12-08	16	64	2.37	2	1	3.73	2.08	1.11	0.46	10.4865	6.991	3.1	2.7	0.7	3.2	2.6	0.6	0.2	11.45	17.6447	10
2021-01-19	12	M	BBC	2020-11-28	52	56	2.73	1.68	0.92	2.71	0.76	1.07	0.29	5.04482	3.36321	2.9	2.3	0.8	1.9	2.4	0.4	0.1	6.3	15.555	15
2021-01-19	13	F	H	2021-01-12	7	35	3.68	0.96	1	3.05	1.54	1.22	0.31	7.27525	4.85017	4	3.1	0.7	3.8	3	0.5	0.1	13.6	9.98112	10
2021-01-22	14	M	BBC	2020-09-28	116	90	2.89	2.11	1.08	2.93	1.08	1.84	1.2	9.7454	6.49693	3.8	2.7	1	3.3	2.5	0.8	0.2	12.65	24.3436	15
2021-02-05	15	F	BBC	2021-01-27	9	60	2.87	1.45	1.26	3.76	1.53	1.31	0.62	10.0371	6.69141	3.5	2.3	0.4	3	2.7	0.4	0.2	10.45	16.6018	10
2021-01-28	16	M	BBC	2021-01-17	11	47	3.01	1.62	1.24	2.45	1.89	1.62	0.33	10.6405	7.09366	3.5	3	1	3.7	3	1	0.1	16.85	13.1838	18
2021-02-23	17	M	H	2021-02-10	13	39	2.58	1.99	0.97	2.6	1.98	0.82	0.21	7.22687	4.81791	4	2.3	0.6	3.5	2.5	0.5	0.2	12.45	11.0546	5
2021-02-23	18	M	H	2021-02-16	7	40	2.15	1.23	1.13	2.43	1.06	0.94	0.31	4.24864	2.83243	2.6	3	0.5	3.5	2.3	0.6	0.3	10.3	11.322	5
2021-02-23	19	M	H	2021-02-02	21	49	4.33	2.11	1.1	2.35	1.72	1.17	0.35	11.6075	7.7383	3.2	3	1.2	4	2.8	1.2	0.45	16.8	13.7127	4
2021-02-23	20	M	H	2021-02-09	14	43	3.8	1.66	1.07	4.11	1.3	0.79	0.34	8.61623	5.74416	3.4	2.3	0.6	3.6	2.5	0.5	0.35	12.9	12.122	12
2021-03-01	21	F	BS	2021-01-01	59	60	3	1.71	1.27	3.6	1.09	1.22	0.28	8.87687	5.91791	4	3	1.4	2.8	2.3	1.1	0.4	14.9	16.6018	13
2021-03-08	22	M	BBC	2021-03-04	4	58	2.83	1.85	1.12	2.52	1.69	1.7	0.28	10.2916	6.86109	3.2	2.5	0.5	3.1	2.9	0.4	0.2	13.75	16.07	11
2021-06-09	23	M	BBC	2021-03-23	78	76	2.76	1.41	1.26	2.77	1.37	1.12	0.28	7.1893	4.79287	3.6	2.5	0.6	3.3	2.5	0.5	0.4	9	19.978	10
		Legend
		F	Female
		M	Male
		BBC	Begian Blue Cattle
		BAQ	Blonde d'Aquitaine
		H	Holstein
		BS	Brown Swiss
		LL	Left lobe (of the thyroid)
		RL	Right lobe (of the thyroid)
			Ultrasound measurements
			Post-mortem measurements
		VOL	Volume
